# Supplementary material for: Mouse models of aneuploidy to understand chromosome disorders
Source: Mamm Genome. 2021 Nov 1;33(1):157–68. doi: 10.1007/s00335-021-09930-z (PMC8913467; doi:10.1007/s00335-021-09930-z)
Supplement: Supplementary file 1 — Supplementary file1 (XLS 527 KB) Supplementary Table 1, the gene content of triplicated regions in aneuploid mouse models of Down syndrome. [file 335_2021_9930_MOESM1_ESM.xls]

## Sheet: Aneuploid models
Mouse gene name	Mouse chromosome/scaffold name	Mouse chromosome/scaffold start (bp)	Mouse chromosome/scaffold end (bp)		Human gene name	Chromosome/scaffold name	Strand	Gene stable ID	Gene start (bp)	Gene end (bp)		Ts65Dn	Tc1	TcMAC21	*coloured cell indicated gene is found in three copies
Lipi	16	75337402	75382949		LIPI	21	-1	ENSG00000188992	14108813	14210955					NB. Hsa21p genes not included due to poor
Rbm11	16	75389732	75399717		RBM11	21	1	ENSG00000185272	14216130	14228372
Hspa13	16	75542319	75563992		HSPA13	21	-1	ENSG00000155304	14371115	14383484
Samsn1	16	75655681	75819169		SAMSN1	21	-1	ENSG00000155307	14485228	14658821
Nrip1	16	76084288	76170715		NRIP1	21	-1	ENSG00000180530	14961235	15065936
Usp25	16	76810594	76913668		USP25	21	1	ENSG00000155313	15729982	15880064
Mir99a	16	77395824	77395888		MIR99A	21	1	ENSG00000207638	16539089	16539169
Mirlet7c-1	16	77396545	77396638		MIRLET7C	21	1	ENSG00000199030	16539828	16539911
Btg3	16	78129525	78174080		BTG3	21	-1	ENSG00000154640	17593653	17612945
D16Ertd472e	16	78337226	78373596		C21orf91	21	-1	ENSG00000154642	17788974	17819386
Chodl	16	78727836	78748621		CHODL	21	1	ENSG00000154645	17901263	18267373
Tmprss15	16	78749896	78887985		TMPRSS15	21	-1	ENSG00000154646	18269116	18485879
Ncam2	16	80997585	81423716		NCAM2	21	1	ENSG00000154654	20998409	21543329
Mir155	16	84511028	84511092		MIR155	21	1	ENSG00000283904	25573980	25574044
Mrpl39	16	84514464	84532630		MRPL39	21	-1	ENSG00000154719	25585656	25607517
Jam2	16	84571011	84622816		JAM2	21	1	ENSG00000154721	25639258	25717562
Atp5j	16	84624754	84632513		ATP5PF	21	-1	ENSG00000154723	25716503	25735673
Gabpa	16	84631813	84660667		GABPA	21	1	ENSG00000154727	25734570	25772460
App	16	84746573	84970654		APP	21	-1	ENSG00000142192	25880550	26171128
Cyyr1	16	85218421	85350285		CYYR1	21	-1	ENSG00000166265	26466209	26573286
Adamts1	16	85590715	85600001		ADAMTS1	21	-1	ENSG00000154734	26835755	26845409
Adamts5	16	85653061	85698716		ADAMTS5	21	-1	ENSG00000154736	26917922	26967088
N6amt1	16	87151073	87165630		N6AMT1	21	-1	ENSG00000156239	28872191	28885371
Ltn1	16	87173539	87229500		LTN1	21	-1	ENSG00000198862	28928144	28992956
Rwdd2b	16	87230295	87237461		RWDD2B	21	-1	ENSG00000156253	29004384	29019360
Usp16	16	87251591	87280405		USP16	21	1	ENSG00000156256	29024629	29054488
Cct8	16	87280214	87292761		CCT8	21	-1	ENSG00000156261	29055805	29073797
Bach1	16	87495833	87530234		BACH1	21	1	ENSG00000156273	29194071	29630751
Grik1	16	87692788	88087153		GRIK1	21	-1	ENSG00000171189	29536933	29940033
Cldn17	16	88302695	88303866		CLDN17	21	-1	ENSG00000156282	30165565	30166805
Cldn8	16	88357716	88360071		CLDN8	21	-1	ENSG00000156284	30214006	30216097
Krtap24-1	16	88407593	88409167		KRTAP24-1	21	-1	ENSG00000188694	30281309	30282950
Krtap26-1	16	88443712	88444684		KRTAP26-1	21	-1	ENSG00000197683	30319124	30320315
Krtap27-1	16	88467914	88468559		KRTAP27-1	21	-1	ENSG00000206107	30337013	30337694
Krtap13-1	16	88525750	88526499		KRTAP13-2	21	-1	ENSG00000182816	30371390	30372271
Krtap13	16	88547632	88548523		KRTAP13-3	21	-1	ENSG00000240432	30425265	30425968
Gm20741	16	88608328	88609108		KRTAP13-3	21	-1	ENSG00000240432	30425265	30425968
2310034C09Rik	16	88555735	88556680		KRTAP13-3	21	-1	ENSG00000240432	30425265	30425968
Gm5965	16	88574784	88575616		KRTAP13-3	21	-1	ENSG00000240432	30425265	30425968
2310057N15Rik	16	88570067	88571094		KRTAP13-3	21	-1	ENSG00000240432	30425265	30425968
Krtap15	16	88617103	88626732		KRTAP15-1	21	1	ENSG00000186970	30440275	30440945
Krtap8-1	16	89284267	89284840		KRTAP8-1	21	-1	ENSG00000183640	30812697	30813274
Krtap7-1	16	89304591	89305211		KRTAP7-1	21	-1	ENSG00000274749	30829039	30829759
Krtap11-1	16	89367064	89368071		KRTAP11-1	21	-1	ENSG00000182591	30880644	30881580
Tiam1	16	89583999	89940657		TIAM1	21	-1	ENSG00000156299	31118416	31559977
Sod1	16	90017642	90023217		SOD1	21	1	ENSG00000142168	31659666	31668931
Scaf4	16	90022568	90081391		SCAF4	21	-1	ENSG00000156304	31671000	31732118
Hunk	16	90182901	90296441		HUNK	21	1	ENSG00000142149	31873020	32044633
Mis18a	16	90516200	90524292		MIS18A	21	-1	ENSG00000159055	32268228	32279049
Mrap	16	90535095	90546673		MRAP	21	1	ENSG00000170262	32291813	32314784
Urb1	16	90548415	90607301		URB1	21	-1	ENSG00000142207	32311018	32393012
Cfap298	16	90722697	90732002		CFAP298-TCP10L	21	-1	ENSG00000265590	32402511	32612865
Eva1c	16	90623607	90701997		EVA1C	21	1	ENSG00000166979	32412006	32515397
Synj1	16	90732980	90808196		SYNJ1	21	-1	ENSG00000159082	32628759	32728040
Paxbp1	16	90810925	90841431		PAXBP1	21	-1	ENSG00000159086	32733899	32771792
4932438H23Rik	16	90850823	90892010		C21orf62	21	-1	ENSG00000205929	32790673	32813743
Olig2	16	91022345	91025565		OLIG2	21	1	ENSG00000205927	33025935	33029196
Olig1	16	91066660	91068821		OLIG1	21	1	ENSG00000184221	33070141	33072413
Ifnar2	16	91169671	91202477		IFNAR2	21	1	ENSG00000159110	33205282	33265675
Ifnar1	16	91282126	91304329		IFNAR1	21	1	ENSG00000142166	33324429	33359864
Ifngr2	16	91343960	91362511		IFNGR2	21	1	ENSG00000159128	33403413	33479348
Tmem50b	16	91371391	91394688		TMEM50B	21	-1	ENSG00000142188	33432485	33479974
Dnajc28	16	91411142	91415914		DNAJC28	21	-1	ENSG00000177692	33485530	33491716
Gart	16	91418074	91443840		GART	21	-1	ENSG00000159131	33503931	33543491
Son	16	91444394	91476109		SON	21	1	ENSG00000159140	33543038	33577481
Donson	16	91473696	91485658		DONSON	21	-1	ENSG00000159147	33559542	33588706
Atp5o	16	91481286	91723870		DONSON	21	-1	ENSG00000159147	33559542	33588706
Cryzl1	16	91486210	91525863		CRYZL1	21	-1	ENSG00000205758	33589341	33643926
Itsn1	16	91526169	91717485		ITSN1	21	1	ENSG00000205726	33642400	33899861
Mrps6	16	91855158	91909115		MRPS6	21	1	ENSG00000243927	34073224	34143034
Slc5a3	16	91855210	91884361		SLC5A3	21	1	ENSG00000198743	34073578	34106260
Kcne2	16	92089277	92095017		KCNE2	21	1	ENSG00000159197	34364006	34371381
Rcan1	16	92188841	92267755		RCAN1	21	-1	ENSG00000159200	34513142	34615113
Clic6	16	92282624	92338131		CLIC6	21	1	ENSG00000159212	34668994	34718227
Runx1	16	92398354	92623037		RUNX1	21	-1	ENSG00000159216	34787801	36004667
Setd4	16	93380345	93400951		SETD4	21	-1	ENSG00000185917	36034541	36079389
Cbr1	16	93402741	93407393		CBR1	21	1	ENSG00000159228	36069941	36073166
Gm5678	16	93424985	93427339		CBR1	21	1	ENSG00000159228	36069941	36073166
Cbr3	16	93480103	93487878		CBR3	21	1	ENSG00000159231	36135079	36146562
Dop1b	16	93508792	93607478		DOP1B	21	1	ENSG00000142197	36156782	36294274
Morc3	16	93629009	93672961		MORC3	21	1	ENSG00000159256	36320189	36386148
Chaf1b	16	93680789	93703003		CHAF1B	21	1	ENSG00000159259	36385392	36419015
Cldn14	16	93715919	93809696		CLDN14	21	-1	ENSG00000159261	36460621	36576569
Sim2	16	93885790	93927891		SIM2	21	1	ENSG00000159263	36699115	36749917
Hlcs	16	93929741	94114430		HLCS	21	-1	ENSG00000159267	36748626	36990236
Ripply3	16	94129279	94137794		RIPPLY3	21	1	ENSG00000183145	37006150	37019662
Pigp	16	94159622	94172701		PIGP	21	-1	ENSG00000185808	37062846	37073170
Ttc3	16	94171477	94270202		TTC3	21	1	ENSG00000182670	37073226	37203112
Vps26c	16	94298642	94327689		VPS26C	21	-1	ENSG00000157538	37223420	37267919
Dyrk1a	16	94370869	94496376		DYRK1A	21	1	ENSG00000157540	37365573	37526358
Kcnj6	16	94549495	94798560		KCNJ6	21	-1	ENSG00000157542	37607373	38121345
Kcnj15	16	95058417	95101119		KCNJ15	21	1	ENSG00000157551	38155549	38307357
Erg	16	95160028	95387452		ERG	21	-1	ENSG00000157554	38380027	38661780
Ets2	16	95502942	95522095		ETS2	21	1	ENSG00000157557	38805183	38824955
Psmg1	16	95781133	95792160		PSMG1	21	-1	ENSG00000183527	39174769	39183488
Brwd1	16	95793292	95883726		BRWD1	21	-1	ENSG00000185658	39184176	39321559
Hmgn1	16	95921818	95928929		HMGN1	21	-1	ENSG00000205581	39342315	39349647
Sh3bgr	16	96001650	96030135		GET1-SH3BGR	21	1	ENSG00000285815	39380332	39515506
Lca5l	16	95959607	95993471		LCA5L	21	-1	ENSG00000157578	39405728	39445805
B3galt5	16	96037001	96121059		B3GALT5	21	1	ENSG00000183778	39556442	39673137
Dscam	16	96392040	96971952		DSCAM	21	-1	ENSG00000171587	40010999	40847158
Bace2	16	97157942	97244136		BACE2	21	1	ENSG00000182240	41167801	41282530
Fam3b	16	97272165	97316016		FAM3B	21	1	ENSG00000183844	41304212	41357727
Mx1	16	97248235	97264107		MX1	21	1	ENSG00000157601	41420020	41470071
Mx2	16	97336508	97362100		MX1	21	1	ENSG00000157601	41420020	41470071
Tmprss2	16	97365882	97412395		TMPRSS2	21	-1	ENSG00000184012	41464300	41531116
Ripk4	16	97543133	97564987		RIPK4	21	-1	ENSG00000183421	41739369	41767089
Prdm15	16	97592667	97653050		PRDM15	21	-1	ENSG00000141956	41798225	41879482
C2cd2	16	97656409	97763798		C2CD2	21	-1	ENSG00000157617	41885112	41954018
Zbtb21	16	97744557	97763822		ZBTB21	21	-1	ENSG00000173276	41986831	42010387
Umodl1	17	31173614	31229684		UMODL1	21	1	ENSG00000177398	42062959	42143453
Abcg1	17	31276649	31336962		ABCG1	21	1	ENSG00000160179	42199689	42297244
Tff3	17	31344280	31348620		TFF3	21	-1	ENSG00000160180	42311667	42315409
Tff2	17	31360023	31363256		TFF2	21	-1	ENSG00000160181	42346357	42350997
Tff1	17	31380369	31384251		TFF1	21	-1	ENSG00000160182	42362282	42366535
Tmprss3	17	31398239	31417951		TMPRSS3	21	-1	ENSG00000160183	42371887	42396091
Ubash3a	17	31426847	31465866		UBASH3A	21	1	ENSG00000160185	42403447	42447684
Rsph1	17	31473993	31496357		RSPH1	21	-1	ENSG00000160188	42472486	42496246
Slc37a1	17	31505766	31569713		SLC37A1	21	1	ENSG00000160190	42496008	42581440
Pde9a	17	31605184	31695284		PDE9A	21	1	ENSG00000160191	42653621	42775509
Wdr4	17	31713296	31738954		WDR4	21	-1	ENSG00000160193	42843094	42879568
Ndufv3	17	31739089	31750305		NDUFV3	21	1	ENSG00000160194	42879644	42913304
Pknox1	17	31783708	31826667		PKNOX1	21	1	ENSG00000160199	42974510	43033931
Hsf2bp	17	32163743	32255323		HSF2BP	21	-1	ENSG00000160207	43529186	43659488
Rrp1b	17	32255074	32281839		RRP1B	21	1	ENSG00000160208	43659560	43696079
Pdxk	10	78272578	78300809		PDXK	21	1	ENSG00000160209	43719094	43762307
Cstb	10	78261503	78263456		CSTB	21	-1	ENSG00000160213	43772511	43776330
Rrp1	10	78236218	78248877		RRP1	21	1	ENSG00000160214	43789513	43805293
Agpat3	10	78105012	78188323		AGPAT3	21	1	ENSG00000160216	43865223	43987592
Aire	10	77865856	77879444		AIRE	21	1	ENSG00000160224	44285838	44298648
Pfkl	10	77822781	77845917		PFKL	21	1	ENSG00000141959	44300051	44327376
Cfap410	10	77814358	77822739		CFAP410	21	-1	ENSG00000160226	44328944	44339402
Trpm2	10	77743556	77806397		TRPM2	21	1	ENSG00000142185	44350163	44443081
Lrrc3	10	77733409	77738370		LRRC3	21	1	ENSG00000160233	44455510	44462196
Tspear	10	77522403	77722855		TSPEAR	21	-1	ENSG00000175894	44497893	44711572
Krtap10-4	10	77661949	77662929		KRTAP10-4	21	1	ENSG00000215454	44573724	44638284
Gm7138	10	77612086	77612778		KRTAP10-4	21	1	ENSG00000215454	44573724	44638284
Gm10318	10	77688693	77689622		KRTAP10-4	21	1	ENSG00000215454	44573724	44638284
Gm3285	10	77697809	77698716		KRTAP10-4	21	1	ENSG00000215454	44573724	44638284
Gm9736	10	77586355	77587188		KRTAP10-4	21	1	ENSG00000215454	44573724	44638284
Gm3238	10	77606467	77607159		KRTAP10-4	21	1	ENSG00000215454	44573724	44638284
Gm49918	10	77650516	77672486		KRTAP10-4	21	1	ENSG00000215454	44573724	44638284
Gm9639	10	77630233	77630910		KRTAP10-4	21	1	ENSG00000215454	44573724	44638284
Gm3250	10	77617684	77618376		KRTAP10-4	21	1	ENSG00000215454	44573724	44638284
Gm36176	10	77682637	77683137		KRTAP10-4	21	1	ENSG00000215454	44573724	44638284
Gm18596	10	77577630	77578472		KRTAP10-4	21	1	ENSG00000215454	44573724	44638284
Gm9507	10	77646801	77647677		KRTAP10-4	21	1	ENSG00000215454	44573724	44638284
Gm7137	10	77623324	77624034		KRTAP10-4	21	1	ENSG00000215454	44573724	44638284
Krtap10-10	10	77671781	77673086		KRTAP10-4	21	1	ENSG00000215454	44573724	44638284
Gm3233	10	77594824	77595516		KRTAP10-4	21	1	ENSG00000215454	44573724	44638284
Gm19402	10	77525791	77526591		KRTAP10-4	21	1	ENSG00000215454	44573724	44638284
Gm9508	10	77532375	77533067		KRTAP10-4	21	1	ENSG00000215454	44573724	44638284
Gm19668	10	77634221	77634967		KRTAP10-4	21	1	ENSG00000215454	44573724	44638284
Gm10272	10	77542460	77542809		KRTAP10-6	21	-1	ENSG00000188155	44591268	44592505
Gm10024	10	77547291	77547843		KRTAP10-6	21	-1	ENSG00000188155	44591268	44592505
Gm10100	10	77562320	77562682		KRTAP10-6	21	-1	ENSG00000188155	44591268	44592505
Gm10142	10	77551641	77552003		KRTAP10-6	21	-1	ENSG00000188155	44591268	44592505
Krtap12-1	10	77556433	77557088		KRTAP10-6	21	-1	ENSG00000188155	44591268	44592505
Ube2g2	10	77458109	77481827		UBE2G2	21	-1	ENSG00000184787	44768580	44801826
Sumo3	10	77441931	77454165		SUMO3	21	-1	ENSG00000184900	44805617	44818779
Pttg1ip	10	77417554	77434566		PTTG1IP	21	-1	ENSG00000183255	44849585	44873903
Itgb2l	16	96223488	96244819		ITGB2	21	-1	ENSG00000160255	44885953	44931989
Itgb2	10	77366086	77401542		ITGB2	21	-1	ENSG00000160255	44885953	44931989
Fam207a	10	77322495	77351619		FAM207A	21	1	ENSG00000160256	44940012	44976989
Adarb1	10	77126560	77254104		ADARB1	21	1	ENSG00000197381	45073853	45226560
Pofut2	10	77095052	77105409		POFUT2	21	-1	ENSG00000186866	45263928	45287898
Col18a1	10	76888012	77002382		COL18A1	21	1	ENSG00000182871	45405165	45513720
Slc19a1	10	76868075	76896836		SLC19A1	21	-1	ENSG00000173638	45493572	45573365
Pcbp3	10	76597691	76797721		PCBP3	21	1	ENSG00000183570	45643694	45942454
Col6a1	10	76544626	76562002		COL6A1	21	1	ENSG00000142156	45981770	46005050
Col6a2	10	76431596	76459464		COL6A2	21	1	ENSG00000142173	46098112	46132848
Ftcd	10	76411482	76426172		FTCD	21	-1	ENSG00000160282	46136160	46155579
Spatc1l	10	76398106	76406035		SPATC1L	21	-1	ENSG00000160284	46161148	46184476
Lss	10	76367422	76392972		LSS	21	-1	ENSG00000160285	46188141	46228824
Mcm3ap	10	76304761	76351691		MCM3AP	21	-1	ENSG00000160294	46235133	46286297
Ybey	10	76295401	76304948		YBEY	21	1	ENSG00000182362	46286342	46297751
2610028H24Rik	10	76284915	76296944		C21orf58	21	-1	ENSG00000160298	46300181	46323875
Pcnt	10	76187097	76278620		PCNT	21	1	ENSG00000160299	46324141	46445769
Dip2a	10	76095263	76181125		DIP2A	21	1	ENSG00000160305	46458891	46570015
S100b	10	76089687	76096993		S100B	21	-1	ENSG00000160307	46598604	46605208
Prmt2	10	76043056	76073699		PRMT2	21	1	ENSG00000160310	46635595	46665124
